# Supplementary material for: The Efficacy of New Zealand Greenshell™ Mussel Powder Supplementation in Supporting Muscle Recovery Following Eccentric Exercise-Induced Muscle Damage in Healthy, Untrained Adult Males
Source: Nutrients. 2023 May 15;15(10):2316. doi: 10.3390/nu15102316 (PMC10221610; doi:10.3390/nu15102316)
Supplement: Supplementary file 1 [file nutrients-15-02316-s001.zip]

Archive with 1 entries (1 files):
- nutrients-2382966-supplementary.pdf
